# Supplementary material for: Study on the Potential Molecular Mechanism of Keloid Disease Associated With Single Cell Combined Mendelian Randomization
Source: J Cosmet Dermatol. 2026 Apr 15;25(4):e70849. doi: 10.1111/jocd.70849 (PMC13083048; doi:10.1111/jocd.70849)
Supplement: Supplementary file 3 — Table S2: xlsx. Candidate genes from the green co‐expression module in disease‐associated fibroblasts. [file JOCD-25-e70849-s002.xlsx]

## Sheet: Sheet1
Supplementary Table 2. xlsx. Candidate genes from the green co-expression module in disease-associated fibroblasts.
	gene_name	module	kME
1	NT5DC1	blue	0.116755458687189
2	MOB3B	blue	0.117151925182399
3	RDH5	blue	0.117349798289157
4	ARHGEF2	blue	0.117426516821748
5	TAX1BP1	blue	0.117514966632078
6	SYT11	blue	0.117564757176215
7	CITED4	blue	0.117583537595563
8	NONO	blue	0.117703888119519
9	WBP11	blue	0.117884503367502
10	CEP85L	blue	0.118045208153736
11	PITPNB	blue	0.118271762161109
12	DYNLL2	blue	0.118352948347083
13	STK38L	blue	0.118503648228496
14	SPRED1	blue	0.118792473806319
15	PCM1	blue	0.118936939187815
16	SHOC2	blue	0.119283835687602
17	HOXB-AS1	blue	0.119586750714088
18	REST	blue	0.120302866323669
19	CPSF4	blue	0.120713692366963
20	SMIM10	blue	0.120834313961313
21	AEBP2	blue	0.120837106197592
22	SMIM12	blue	0.120987711013896
23	PSMC6	blue	0.121018911662316
24	FAM122A	blue	0.12129150927279
25	PLEKHG2	blue	0.121306907205747
26	RAPGEF2	blue	0.121952891120875
27	TMEM158	blue	0.122049085276593
28	CREB3L2	blue	0.122167636703058
29	EIF5A	blue	0.122378291968688
30	PLCE1	blue	0.122544833587935
31	RNPS1	blue	0.122564983574069
32	HSDL2	blue	0.122832435691185
33	PLXND1	blue	0.122846981948223
34	TRIB2	blue	0.123095445581706
35	HSPB6	blue	0.123502189622657
36	RASSF3	blue	0.123592248524544
37	RBBP7	blue	0.124025457476575
38	ADGRL3	blue	0.124325733442461
39	GHITM	blue	0.124830170702722
40	PRDM1	blue	0.125127382952292
41	PKIG	blue	0.125139227316833
42	ADCY4	blue	0.125520457579782
43	EIF5B	blue	0.126228982820096
44	SH3BP2	blue	0.126239189887611
45	RABGAP1	blue	0.126600965013246
46	SRRM1	blue	0.126622364201564
47	NES	blue	0.12667721646471
48	FHOD1	blue	0.127036850368578
49	XRN2	blue	0.127175723486576
50	MLLT6	blue	0.127614801074465
51	SATB2	blue	0.127657539081435
52	TSPAN14	blue	0.12767316845287
53	INPP5A	blue	0.127684649140389
54	HNRNPD	blue	0.128134116047723
55	SYNGR2	blue	0.128207012209208
56	SUSD6	blue	0.128431722222129
57	CERS6	blue	0.128646114777253
58	ANP32A	blue	0.128722496496076
59	ENDOD1	blue	0.128890874996002
60	PCBP2	blue	0.12894457038029
61	FXYD6	blue	0.12900012272706
62	DNM1L	blue	0.129161884256539
63	HIPK3	blue	0.129438926541718
64	PPP1R2	blue	0.129628225024907
65	EIF2S3	blue	0.129717746687611
66	PTGIR	blue	0.129840608117241
67	SARS	blue	0.130326528628252
68	CCL26	blue	0.130369640675162
69	CHD4	blue	0.130455577244112
70	PRPF40A	blue	0.130738043375807
71	CCT6A	blue	0.130743784482385
72	EPB41L1	blue	0.131694670173869
73	DGKH	blue	0.132018991659235
74	STARD7	blue	0.132313390821575
75	PPP2R5E	blue	0.132828032341097
76	TRAK1	blue	0.13290122542369
77	AC027031.2	blue	0.13300584561813
78	PCBP1	blue	0.133026639710334
79	SIX2	blue	0.133101552897281
80	HLA-C	blue	0.133596648601162
81	CAP2	blue	0.133999254878916
82	GATAD2A	blue	0.134455444051989
83	RALGPS2	blue	0.136119331192731
84	DEK	blue	0.136750252129635
85	ARSJ	blue	0.136884793018248
86	EVA1C	blue	0.136901313330099
87	CSNK1E	blue	0.137410153402237
88	MKL2	blue	0.137954738818667
89	PURB	blue	0.138095229728964
90	ASAH1	blue	0.138183595569799
91	PNMA1	blue	0.138256829550929
92	HPRT1	blue	0.138343307170143
93	XRCC5	blue	0.139223895034907
94	CEMIP2	blue	0.139800516850216
95	CYTH3	blue	0.139824088677425
96	BCAR1	blue	0.139959143463646
97	AKAP8L	blue	0.139976770412904
98	CHML	blue	0.140033093344507
99	UBE2G1	blue	0.140326307429791
100	SOX13	blue	0.140375779687695
101	DOCK10	blue	0.140543379848109
102	FILIP1	blue	0.140846422045648
103	EIF3J	blue	0.140928807544492
104	ANAPC16	blue	0.141001886343416
105	HNRNPR	blue	0.141239438624278
106	CCT5	blue	0.141247153915998
107	SMARCA5	blue	0.141702220426764
108	ABTB1	blue	0.14223473893993
109	TRPV2	blue	0.142275630506976
110	PAG1	blue	0.142833931016794
111	ASAP2	blue	0.14286157912034
112	HEYL	blue	0.142881994747287
113	LRRC8C	blue	0.143227192394557
114	CBFA2T3	blue	0.143651454566687
115	PDE1A	blue	0.145186849157649
116	IPO7	blue	0.14555082909847
117	JARID2	blue	0.145559181531586
118	YWHAZ	blue	0.146677401037873
119	CCR10	blue	0.147504618200515
120	SPRY4	blue	0.147535600776106
121	BBX	blue	0.147551194672938
122	ATP2B4	blue	0.147590941677053
123	TMEM38B	blue	0.149201114420138
124	NDUFS2	blue	0.149603576106134
125	KCTD20	blue	0.150307993735514
126	RSU1	blue	0.150367131643039
127	FAT1	blue	0.15085322140416
128	C5orf24	blue	0.151128464098695
129	TMEM165	blue	0.151295275235009
130	GLIS3	blue	0.151386548060258
131	SINHCAF	blue	0.152324313533003
132	ARID1A	blue	0.152553479946032
133	TEAD4	blue	0.152844466874859
134	TPI1	blue	0.153697140224853
135	CBL	blue	0.154005394451765
136	CBX6	blue	0.154673255559954
137	MOB2	blue	0.154780134249934
138	PACSIN2	blue	0.15502708328437
139	STRAP	blue	0.155386786405052
140	UBE2W	blue	0.155648624270584
141	CDH13	blue	0.155649825249604
142	CAMK2N1	blue	0.15629462313688
143	PTPRE	blue	0.156451187626136
144	C1QBP	blue	0.156479197926416
145	ARHGAP10	blue	0.156583032973714
146	VDAC2	blue	0.15686098836717
147	DMPK	blue	0.159310651913411
148	LIMS1	blue	0.159939039150991
149	WTIP	blue	0.160181552375022
150	STARD13	blue	0.160240664944165
151	LRRC8B	blue	0.160814792543115
152	PABPC4	blue	0.16132484726725
153	ATP2A2	blue	0.161433806869682
154	FRMD4A	blue	0.163033767952199
155	GRK5	blue	0.163052847537211
156	MAPRE2	blue	0.163195876194387
157	GMFG	blue	0.16324904163216
158	LURAP1L	blue	0.164232154913291
159	PGAP1	blue	0.165153426489316
160	TP53INP2	blue	0.165824175660906
161	TDO2	blue	0.166163900234854
162	SNTA1	blue	0.166631390451749
163	PGM5	blue	0.167339433342524
164	RAC1	blue	0.167503413596291
165	DMD	blue	0.167977095691791
166	TLE1	blue	0.168103929920851
167	WFDC1	blue	0.168172727220109
168	SEMA4B	blue	0.16824061205636
169	EPN2	blue	0.16836313866561
170	YWHAH	blue	0.168908469575915
171	INAFM1	blue	0.169993249962877
172	HLA-A	blue	0.170060491512019
173	HEY2	blue	0.170507495208724
174	FJX1	blue	0.170865216120871
175	PA2G4	blue	0.170942904415728
176	SKP1	blue	0.171274165977872
177	AGRN	blue	0.171566272803561
178	BACH1	blue	0.171660438295195
179	NAB1	blue	0.17173677044642
180	ADCY6	blue	0.17183473665348
181	ARHGEF12	blue	0.171982250939408
182	PITPNC1	blue	0.173016498240998
183	SYNM	blue	0.173290696813884
184	ITPR1	blue	0.173621265646308
185	RAP2A	blue	0.174084851224567
186	MOCS1	blue	0.174236478490727
187	HES5	blue	0.175023383818718
188	CLSTN2	blue	0.175186544227321
189	SMAP2	blue	0.175220558191383
190	RASAL2	blue	0.175518003299743
191	PICALM	blue	0.175653677878487
192	CALCRL	blue	0.175744592594354
193	NBEAL1	blue	0.175829485587214
194	HNRNPK	blue	0.176030574413194
195	UACA	blue	0.177921857111177
196	NR2F2-AS1	blue	0.178062209753778
197	KTN1	blue	0.178238639653353
198	RHOQ	blue	0.178305840052755
199	APEX1	blue	0.178311507958665
200	LGALSL	blue	0.178575781338649
201	EHD2	blue	0.178939484644315
202	TENT5B	blue	0.179086717996142
203	PRKG1	blue	0.179256067482979
204	RBM24	blue	0.180000952539214
205	MSRB3	blue	0.181308892259065
206	EIF4G2	blue	0.181386472541683
207	PLCL1	blue	0.181721766207642
208	CHST15	blue	0.182043542538385
209	SMARCD3	blue	0.182156136755659
210	DAAM2	blue	0.182375021241775
211	SH3RF1	blue	0.183001649852614
212	FHL2	blue	0.183695154598683
213	TACC1	blue	0.184294139424942
214	TSPAN12	blue	0.184353547332213
215	ARHGAP17	blue	0.185320235236043
216	MRGPRF	blue	0.185349472868726
217	SNRK	blue	0.185506682314709
218	CCT3	blue	0.185548695121723
219	AC100793.2	blue	0.18561872046918
220	COBLL1	blue	0.186371057775167
221	ELOVL5	blue	0.18662961195957
222	KALRN	blue	0.187371244289674
223	ARHGAP15	blue	0.187550213285167
224	TBCC	blue	0.189920217962083
225	SEMA6D	blue	0.190247665391095
226	NOTCH1	blue	0.190751355305153
227	ARHGAP42	blue	0.190799404446235
228	HNRNPA3	blue	0.191251416494277
229	LINGO1	blue	0.192818089462215
230	NMD3	blue	0.193294833284208
231	RCSD1	blue	0.194977202618179
232	RAMP1	blue	0.195690666600741
233	C1orf54	blue	0.196397537989036
234	SPECC1	blue	0.196671213949508
235	OSMR	blue	0.197315421286056
236	FRY	blue	0.197340111610374
237	PEAR1	blue	0.198310357927777
238	MFGE8	blue	0.198712752527169
239	HMGB1	blue	0.19888996272213
240	SEMA5A	blue	0.199413052489054
241	SYNPO	blue	0.199899841661132
242	ITGA3	blue	0.199988577380082
243	CSRNP3	blue	0.200397477023347
244	FOXS1	blue	0.200645444192085
245	OPA3	blue	0.201175872928058
246	SORT1	blue	0.202334249314886
247	PDE3A	blue	0.202367264339935
248	CD163L1	blue	0.202720294327289
249	MT1F	blue	0.202957786156476
250	ATP5F1B	blue	0.203437649206172
251	BRD4	blue	0.204193341764056
252	CSNK1A1	blue	0.205258612331035
253	LZTS1	blue	0.20580712766847
254	TRPC6	blue	0.206529403421264
255	LYPD1	blue	0.207686518432649
256	HGF	blue	0.208277115887884
257	REM1	blue	0.208740748283426
258	KIF5B	blue	0.210710439000137
259	PRMT1	blue	0.21115512951582
260	AKAP1	blue	0.211171036577722
261	LPL	blue	0.211358044855272
262	HIP1	blue	0.211773973495698
263	ECE1	blue	0.211944194051515
264	ARHGAP6	blue	0.211961125535051
265	CD4	blue	0.214892110403202
266	PLEKHO1	blue	0.215089560658348
267	RCAN2	blue	0.215516532009134
268	UTRN	blue	0.215747681673857
269	TJP1	blue	0.216242396563337
270	BATF3	blue	0.217364230960838
271	CAVIN1	blue	0.218568739506005
272	CCL21	blue	0.218985634944334
273	JAK1	blue	0.224188153658159
274	CD59	blue	0.224724306957083
275	CDK2AP2	blue	0.227066377717297
276	NGFR	blue	0.227090997715579
277	TLN1	blue	0.22992366858945
278	FABP5	blue	0.230283012918496
279	ARHGEF7	blue	0.231353925349729
280	GUCY1B1	blue	0.232114079438639
281	PLEKHH3	blue	0.232179235906729
282	DSTN	blue	0.233341844675866
283	SH3BGRL	blue	0.234070960602006
284	RASL12	blue	0.234558323421192
285	SYNE2	blue	0.235524076710283
286	HEY1	blue	0.235853792831337
287	LDHB	blue	0.238281290193015
288	SORBS3	blue	0.238377404229975
289	HRC	blue	0.239991812027328
290	SCN4B	blue	0.243168783252675
291	PDLIM3	blue	0.243178908260538
292	FAM13C	blue	0.243480786947214
293	RAB13	blue	0.243953503454326
294	THBD	blue	0.244507354944928
295	SYTL2	blue	0.245730949538296
296	KANK2	blue	0.246721116152946
297	DLC1	blue	0.24715165013137
298	ATP5MC2	blue	0.247191218413596
299	PPIA	blue	0.247543025059186
300	C2orf40	blue	0.247771417715605
301	EPHA2	blue	0.248003926625825
302	ISG15	blue	0.24815384482703
303	PAWR	blue	0.248567341409694
304	FRMD3	blue	0.249006441121786
305	CNN1	blue	0.249648302742296
306	GPR4	blue	0.249858221153736
307	NRGN	blue	0.250929151842869
308	ARPC5	blue	0.250976598038621
309	KLHL23	blue	0.251296794915023
310	DLX5	blue	0.252666933023968
311	PLPPR4	blue	0.254229091305801
312	CARMN	blue	0.254513273793772
313	MAP3K7CL	blue	0.256208610764956
314	GLRX5	blue	0.257238280814869
315	ROCK2	blue	0.258580365752933
316	NAP1L1	blue	0.259776436429872
317	SET	blue	0.263217556003119
318	PDGFRB	blue	0.263925875339175
319	VCL	blue	0.264623860742963
320	VASP	blue	0.265701924197253
321	CFL1	blue	0.265818529265901
322	ANKRD29	blue	0.265996285394606
323	EIF4A1	blue	0.26654390968495
324	EGFL6	blue	0.26764943826603
325	GUCY1A1	blue	0.267902569780389
326	EBF2	blue	0.268835935009322
327	SERPINI1	blue	0.269716069375664
328	MPRIP	blue	0.270175349334474
329	PTEN	blue	0.271700790561632
330	IFITM3	blue	0.275356182408923
331	CRISPLD2	blue	0.275654265499865
332	EDNRA	blue	0.277035411722354
333	PRKAR2B	blue	0.278698356242989
334	SLC9A3R2	blue	0.279226768913096
335	CTSC	blue	0.279634735850159
336	NCKAP5	blue	0.279809427528486
337	MAP1B	blue	0.280266426318869
338	PTMS	blue	0.280580193340045
339	MIR4435-2HG	blue	0.282662011578273
340	LAMA5	blue	0.283685945840014
341	LINC01197	blue	0.284045217108908
342	EBF1	blue	0.285186694980031
343	SORBS2	blue	0.285440236274959
344	ZFHX3	blue	0.285974262150818
345	CDH6	blue	0.286725335410666
346	LRRFIP1	blue	0.287486100059458
347	FABP4	blue	0.287865786070112
348	FHL5	blue	0.288124261685299
349	CHCHD10	blue	0.28904289254581
350	SNCG	blue	0.289239339195462
351	SLCO3A1	blue	0.290374794309642
352	B3GNT2	blue	0.291986358970854
353	CAVIN2	blue	0.291990066568612
354	TM4SF1	blue	0.292426657015341
355	CCDC3	blue	0.292635148481234
356	ROCK1	blue	0.293223767750611
357	FBLIM1	blue	0.293386214662402
358	FMO3	blue	0.293612127601077
359	PLEKHA4	blue	0.293692064626522
360	ASAP1	blue	0.293959535757472
361	TFPI	blue	0.294535555145358
362	NEURL1B	blue	0.295537345459603
363	RBPMS	blue	0.295886918109264
364	TRNP1	blue	0.295956525162384
365	TBC1D1	blue	0.298716368534918
366	CSRP1	blue	0.299130292147776
367	ANO1	blue	0.301980946010018
368	ARHGEF17	blue	0.30275929217398
369	ANGPT1	blue	0.303106925565813
370	ETS1	blue	0.303411568273547
371	ARID5A	blue	0.305696927681144
372	ITGA1	blue	0.305999073786489
373	DEPP1	blue	0.306067413255023
374	RASGRP2	blue	0.308930726162363
375	ACTN4	blue	0.311609394962418
376	PTK2	blue	0.311790412581781
377	ENPEP	blue	0.312037736178447
378	CCND1	blue	0.312863294105322
379	RNF152	blue	0.316827538570491
380	ADCY3	blue	0.31802098357516
381	RASL11A	blue	0.318614509553001
382	PGF	blue	0.319160398327011
383	CRIP2	blue	0.319161300638145
384	ZNF703	blue	0.319879036412101
385	OAZ2	blue	0.320060467966807
386	TNS1	blue	0.32031607580724
387	PPP1R12B	blue	0.321350708739583
388	TBX2-AS1	blue	0.321769703673548
389	FILIP1L	blue	0.322055606129863
390	MAP3K20	blue	0.322427872558112
391	LHFPL6	blue	0.323727759532418
392	MTUS1	blue	0.323841339870137
393	GPRC5C	blue	0.325690607874294
394	CRIM1	blue	0.326493076518229
395	KCNJ8	blue	0.327013777299826
396	CHN1	blue	0.327479785696236
397	KIAA0040	blue	0.327674083423053
398	NCK2	blue	0.32898438748389
399	CLMN	blue	0.329561025011196
400	TEX41	blue	0.329929726863382
401	ABCC9	blue	0.330617950948267
402	ZEB2	blue	0.33224556301171
403	ATP1B2	blue	0.33372032120006
404	MRVI1	blue	0.335701216795094
405	INPP4B	blue	0.337507464908967
406	CAV2	blue	0.338548219382683
407	FADS3	blue	0.339620863008839
408	GJC1	blue	0.340093986765168
409	MYH11	blue	0.341937755795724
410	HLA-B	blue	0.344121292605218
411	FRZB	blue	0.344602824993497
412	IFITM2	blue	0.347908372677902
413	GAPDH	blue	0.348056938931428
414	EGFLAM	blue	0.348153432741988
415	ARHGAP29	blue	0.348675082823619
416	PDLIM1	blue	0.349659585060114
417	STOM	blue	0.35063759890473
418	PTP4A3	blue	0.351349563934185
419	CPM	blue	0.353685315036964
420	AOC3	blue	0.356648791272431
421	SEPT4	blue	0.356742941739451
422	CALM2	blue	0.359718602689431
423	CYTOR	blue	0.359782544299923
424	NRARP	blue	0.360774779629759
425	MGLL	blue	0.362344750285481
426	C20orf27	blue	0.362433806386241
427	PPP1R12A	blue	0.362907546410615
428	CCDC102B	blue	0.363659590101479
429	HIGD1B	blue	0.364431359244853
430	LMOD1	blue	0.365459167255576
431	KCNE4	blue	0.365557892955555
432	PARM1	blue	0.366494397032667
433	SLC7A2	blue	0.366533874495048
434	B2M	blue	0.366777605096055
435	CPE	blue	0.367967862300858
436	LPP	blue	0.368100314531619
437	LGI4	blue	0.374022182115912
438	TIMP3	blue	0.374368418191162
439	IFITM1	blue	0.375275722574133
440	BST2	blue	0.375332464062807
441	MYO1B	blue	0.375371300452872
442	TMSB4X	blue	0.376182374763683
443	PPP1R14A	blue	0.377819660941818
444	APOLD1	blue	0.378659897664912
445	MYH9	blue	0.380902371594569
446	UBA2	blue	0.382640556389967
447	EFHD1	blue	0.385275694781529
448	C1QTNF1	blue	0.385336794604827
449	PDE5A	blue	0.385913972705325
450	GPM6B	blue	0.387131442300141
451	SLC25A5	blue	0.388660123675334
452	PMEPA1	blue	0.388734078459946
453	FAM162B	blue	0.389415058931518
454	JAG1	blue	0.389616283331159
455	ADGRF5	blue	0.38978081785301
456	ADRA2A	blue	0.393828946798974
457	TBX2	blue	0.399326360354509
458	ARHGDIB	blue	0.406244175945995
459	MTHFD2	blue	0.406434556409319
460	COX4I2	blue	0.409475247090344
461	GUCY1A2	blue	0.410524500052382
462	ESAM	blue	0.412918900490228
463	AVPR1A	blue	0.417397892711066
464	RERG	blue	0.417457023412417
465	TPM1	blue	0.417639211005726
466	ISYNA1	blue	0.42100567704201
467	LBH	blue	0.426597199723472
468	BCAM	blue	0.436652578814163
469	SPARCL1	blue	0.438994228862651
470	MEF2C	blue	0.441541864896902
471	ADIRF	blue	0.44269950671719
472	HOPX	blue	0.444403587143947
473	ITGA7	blue	0.446263171706892
474	COL4A1	blue	0.45528650156522
475	STEAP4	blue	0.456698257195213
476	CAV1	blue	0.466468208984764
477	COL4A2	blue	0.479883420114134
478	HES4	blue	0.483445009493244
479	MYLK	blue	0.494863939578499
480	ANGPT2	blue	0.503202227341584
481	GJA4	blue	0.503482901231189
482	ACTA2	blue	0.524416693003726
483	SYNPO2	blue	0.524951604496723
484	EPS8	blue	0.536504525678387
485	CALD1	blue	0.538831487651081
486	MYL9	blue	0.541271023751611
487	COL18A1	blue	0.546409370192062
488	TPM2	blue	0.548781955765815
489	NOTCH3	blue	0.559543856528952
490	NDUFA4L2	blue	0.559845153087337
491	PDGFA	blue	0.560470836173867
492	ID4	blue	0.578944146019933
493	A2M	blue	0.582005493074711
494	EPAS1	blue	0.588753303960507
495	RGS5	blue	0.603069105801716
496	NR2F2	blue	0.612830693109466
497	MCAM	blue	0.615784857029024
498	PTMA	blue	0.641320696260317
499	TINAGL1	blue	0.64934232341108
500	TAGLN	blue	0.687489507741255
501	TMEM237	pink	0.255518159533676
502	SLC2A10	pink	0.26337625904955
503	ZDHHC9	pink	0.269627542592995
504	C14orf132	pink	0.282832996094803
505	RFNG	pink	0.289702279057028
506	TP53I3	pink	0.290354580796106
507	SCAMP2	pink	0.30574338769535
508	ARSA	pink	0.313757616505535
509	RAB32	pink	0.318235240337173
510	PRR5	pink	0.320682253752624
511	PLBD2	pink	0.323806155543382
512	MSRB2	pink	0.325643876242489
513	AP3S1	pink	0.331264669306821
514	YIPF3	pink	0.332220686035748
515	YIPF2	pink	0.335920789358436
516	GPAA1	pink	0.338597562512888
517	ARL1	pink	0.341042164251414
518	DNM1	pink	0.34825761993889
519	AKR1A1	pink	0.35822540126569
520	LAMP2	pink	0.366714915074359
521	NENF	pink	0.370282815919032
522	HSBP1	pink	0.37059465633883
523	TRAM1	pink	0.372233756680362
524	AHNAK2	pink	0.374030143627152
525	IGSF10	pink	0.37511614625938
526	FUCA2	pink	0.377709279065584
527	RER1	pink	0.381256732764233
528	DHRS3	pink	0.383051964932461
529	SEMA3B	pink	0.383695778709029
530	PDIA3	pink	0.387720363371607
531	GLT8D2	pink	0.389356904919019
532	GAA	pink	0.389553593009656
533	TMEM98	pink	0.391994021761182
534	AGTRAP	pink	0.392651589626033
535	TP53I13	pink	0.392901347597254
536	TMEM258	pink	0.403848927530872
537	SSR2	pink	0.40534081943595
538	DDOST	pink	0.407510644638232
539	CAPG	pink	0.409944372923212
540	GLT8D1	pink	0.417486614959091
541	RPN2	pink	0.419083348585295
542	LRPAP1	pink	0.422812978752341
543	CGREF1	pink	0.422966415138986
544	HEXB	pink	0.425016927015281
545	PLPP1	pink	0.425271629442217
546	VAT1	pink	0.425584407389309
547	SDF4	pink	0.42647107371127
548	PRDX5	pink	0.42711633457153
549	AKR7A2	pink	0.42724125713162
550	TMED10	pink	0.428358125921994
551	RECK	pink	0.42952033028165
552	OS9	pink	0.430365068945722
553	NAGLU	pink	0.431508592719376
554	DAD1	pink	0.433380698999668
555	HTRA3	pink	0.434263098698329
556	CYBA	pink	0.434601708630867
557	LAMP1	pink	0.43785599555079
558	FMOD	pink	0.442300559818614
559	CORIN	pink	0.446792548450499
560	PDLIM2	pink	0.447711482847653
561	GAS6	pink	0.448508771914509
562	GSTP1	pink	0.458251891946101
563	CHID1	pink	0.459588203433469
564	PAM	pink	0.460918789580725
565	S100A16	pink	0.463469573517933
566	CTSD	pink	0.465007399950603
567	TSPO	pink	0.465728729468235
568	FTL	pink	0.478725798545278
569	S100A11	pink	0.490503043390764
570	VEGFB	pink	0.491955846246128
571	BRI3	pink	0.503188542681215
572	TWIST2	pink	0.503923010447425
573	CTSB	pink	0.519322268791094
574	GAS1	pink	0.519511932278838
575	ATP6V0E1	pink	0.534530780649904
576	PIGT	pink	0.538959880483002
577	FBLN5	pink	0.54008871164994
578	HEXA	pink	0.542651337385665
579	ITGBL1	pink	0.544585372171659
580	NUCB1	pink	0.545720840526043
581	ISLR	pink	0.546101360941211
582	SEMA3C	pink	0.548855777053789
583	QPCT	pink	0.548982558877306
584	LY6E	pink	0.550963039778294
585	CD248	pink	0.553257148512163
586	GRN	pink	0.561837682762766
587	FKBP9	pink	0.565988316134146
588	PLD3	pink	0.567075744177044
589	MYDGF	pink	0.569996838518497
590	SSR4	pink	0.570488555434446
591	OMD	pink	0.579653618217004
592	PLTP	pink	0.580889880798273
593	DPT	pink	0.586649778305072
594	S100A6	pink	0.589773104476089
595	ELN	pink	0.589819188244951
596	MFAP5	pink	0.598031779309443
597	PODN	pink	0.605553201114307
598	EFEMP2	pink	0.605942784895575
599	MXRA8	pink	0.612648188896995
600	NUCB2	pink	0.616341776900315
601	TIMP2	pink	0.620302943432077
602	CD63	pink	0.627280061188988
603	CRABP2	pink	0.628942854728151
604	PSAP	pink	0.639337980568047
605	LRP1	pink	0.669248764644074
606	PDGFRL	pink	0.694314513451926
607	FSTL1	pink	0.697660974507212
608	MFAP4	pink	0.704208656328226
609	OLFML3	pink	0.713733402670995
610	LOX	pink	0.722555185272091
611	LUM	pink	0.737419323793602
612	CD99	pink	0.738892579078058
613	PCOLCE	pink	0.742809862068224
614	FBLN2	pink	0.749549456261783
615	CCDC80	pink	0.763686597750918
616	SFRP2	pink	0.771803426853611
617	DCN	pink	0.781279819126088
618	FBLN1	pink	0.805809568678027
619	MMP2	pink	0.80737872943619
620	CTSK	pink	0.83927860541039
621	NUTF2	magenta	0.212439857815452
622	MTCH2	magenta	0.228329359366347
623	MRPL15	magenta	0.24651260128527
624	MRPL13	magenta	0.255552941890463
625	NEXN	magenta	0.256883449758905
626	PLS3	magenta	0.260263489508042
627	MRPL40	magenta	0.264662169545534
628	POLR2J	magenta	0.273327067497142
629	PDAP1	magenta	0.287884374573115
630	UBE2L3	magenta	0.298541301062459
631	ANXA11	magenta	0.299240029965177
632	SSNA1	magenta	0.300446211572827
633	POLR2I	magenta	0.304736664553064
634	SLIRP	magenta	0.319201463101866
635	NDUFB11	magenta	0.3201073340391
636	SEM1	magenta	0.323401352762451
637	PSMA4	magenta	0.326349355450985
638	MDH2	magenta	0.329293161407043
639	NDUFB3	magenta	0.331805540500937
640	ARL6IP4	magenta	0.33500695108082
641	ILK	magenta	0.336508735937222
642	BANF1	magenta	0.338241510864002
643	SPCS1	magenta	0.346435608954081
644	COX7B	magenta	0.347521745674319
645	ATP5PD	magenta	0.34932668723088
646	PSMB3	magenta	0.354200145199542
647	COX6A1	magenta	0.355692843448434
648	NDUFB4	magenta	0.357297010572926
649	CHMP2A	magenta	0.362187976302044
650	NDUFAB1	magenta	0.365496889224103
651	TGFB1I1	magenta	0.374074502070748
652	GADD45GIP1	magenta	0.374257121293886
653	ARPC2	magenta	0.376404273808575
654	AURKAIP1	magenta	0.377546495974596
655	NEDD8	magenta	0.382931721473577
656	RBX1	magenta	0.38782834743343
657	ATP5MC1	magenta	0.388333377344997
658	NDUFV2	magenta	0.38946496475232
659	NDUFC2	magenta	0.392412694118513
660	COX8A	magenta	0.394539429413619
661	NDUFB10	magenta	0.397924560250257
662	ATP5PF	magenta	0.398067478016839
663	ATP5F1D	magenta	0.408209306543846
664	PSMA7	magenta	0.417951600464673
665	COX7A2	magenta	0.420486375894922
666	NDUFS5	magenta	0.422233841694515
667	COX6B1	magenta	0.427323719878187
668	POMP	magenta	0.434857583169007
669	PARK7	magenta	0.436051755738709
670	MYL12B	magenta	0.438041507161641
671	CD151	magenta	0.438638671259705
672	NDUFB7	magenta	0.439712795051316
673	PSMB1	magenta	0.442250849955752
674	ATP5MC3	magenta	0.45463124397168
675	MGST3	magenta	0.460407904650511
676	NDUFS6	magenta	0.462280587262226
677	COX5B	magenta	0.481908099805165
678	MYL12A	magenta	0.490337995819532
679	ACTB	magenta	0.493480600398648
680	CAVIN3	magenta	0.512492555423155
681	MYL6	magenta	0.520428960355135
682	SEPT2	turquoise	0.194234285701173
683	HSD11B1	turquoise	0.194559717504533
684	PIP4P2	turquoise	0.195172313774114
685	LAMTOR4	turquoise	0.195271402141245
686	CLN5	turquoise	0.195406711865218
687	COL6A6	turquoise	0.195763796466137
688	NUMBL	turquoise	0.195793510765283
689	RNF187	turquoise	0.195999697496339
690	DNASE2	turquoise	0.19601120436394
691	IL33	turquoise	0.196086548066684
692	PHGDH	turquoise	0.1962194054287
693	NDUFS4	turquoise	0.196465903943802
694	PGLS	turquoise	0.196487811512372
695	PLA2R1	turquoise	0.197091792540957
696	MPST	turquoise	0.197182557381368
697	WASHC3	turquoise	0.197393608882772
698	ZNF667-AS1	turquoise	0.197719868198895
699	REX1BD	turquoise	0.198450483782643
700	HMGN3	turquoise	0.19846120144616
701	FMO1	turquoise	0.198584007940449
702	C17orf58	turquoise	0.19889
703	NPDC1	turquoise	0.198968448953497
704	BMP4	turquoise	0.199600468614307
705	SLC9A9	turquoise	0.20052356156568
706	CKS1B	turquoise	0.200594270440725
707	CD320	turquoise	0.200639558190831
708	FAM107A	turquoise	0.200999994150733
709	HRCT1	turquoise	0.201239700652018
710	TCEAL9	turquoise	0.201311625561606
711	DRAM1	turquoise	0.201360610307757
712	AR	turquoise	0.201590225892096
713	SDF2	turquoise	0.201608898968302
714	SDHD	turquoise	0.201727769531328
715	TMEM106C	turquoise	0.201763094188524
716	SLC39A8	turquoise	0.201776988112677
717	SEMA3D	turquoise	0.201870059894305
718	C5orf15	turquoise	0.202141249918997
719	EFNA5	turquoise	0.202233844536469
720	FAM20A	turquoise	0.202243970216117
721	GLI3	turquoise	0.202253327069722
722	RNF217	turquoise	0.20402990315185
723	AC010226.1	turquoise	0.204379377425903
724	IFNGR1	turquoise	0.204385196735426
725	ALDH9A1	turquoise	0.205247132441475
726	ANXA7	turquoise	0.205285164572048
727	PYCARD	turquoise	0.206128116792775
728	KDSR	turquoise	0.206225465898339
729	CRLF1	turquoise	0.206408959470841
730	FKBP1A	turquoise	0.206832268527041
731	ARHGAP12	turquoise	0.207700046646805
732	UBXN4	turquoise	0.208077379135625
733	ISCU	turquoise	0.20813146303413
734	PTX3	turquoise	0.208138341852644
735	TMEM159	turquoise	0.208499530977113
736	ECI2	turquoise	0.208668138974623
737	BAD	turquoise	0.209728225426721
738	CPXM2	turquoise	0.209953031634357
739	RNF13	turquoise	0.210119925976803
740	TAPBPL	turquoise	0.210152347871004
741	IRX1	turquoise	0.210844592331321
742	C19orf70	turquoise	0.210999878097822
743	PQLC2L	turquoise	0.211401657629561
744	C16orf45	turquoise	0.211588324821667
745	SERINC1	turquoise	0.21175468978349
746	WDR83OS	turquoise	0.211926199148973
747	PLXDC1	turquoise	0.211961053965777
748	TMEM14B	turquoise	0.212044102491413
749	CASP4	turquoise	0.213007635029339
750	ADGRA2	turquoise	0.213030999435085
751	PNKD	turquoise	0.213327759946344
752	RASSF2	turquoise	0.213371347227694
753	SMIM26	turquoise	0.213435755036957
754	C19orf24	turquoise	0.214492167805898
755	DIO3OS	turquoise	0.21452171986977
756	OLFM1	turquoise	0.214781474390294
757	CHL1	turquoise	0.214864490135335
758	KCTD12	turquoise	0.215318106764844
759	COX6C	turquoise	0.215493024254764
760	S100A4	turquoise	0.21631337057011
761	LRIG3	turquoise	0.216892638891241
762	FUOM	turquoise	0.217363744561126
763	RGS9	turquoise	0.217491111325023
764	CUTC	turquoise	0.217501909707827
765	SMIM37	turquoise	0.217768775364094
766	XPNPEP2	turquoise	0.21787340363361
767	CERS2	turquoise	0.218224048869731
768	NFIB	turquoise	0.218339941805747
769	ANTXR2	turquoise	0.218822995560802
770	PAPLN	turquoise	0.219219183106064
771	OSR1	turquoise	0.219402786241209
772	HLF	turquoise	0.219680018036255
773	SMIM7	turquoise	0.21973237110453
774	COPRS	turquoise	0.219771808724288
775	TMX4	turquoise	0.219974414072593
776	GPR153	turquoise	0.220185136959401
777	TCTN1	turquoise	0.220185163489609
778	MPP6	turquoise	0.220365548814185
779	RBPJ	turquoise	0.221793171820879
780	C1GALT1C1	turquoise	0.221857810266193
781	PHACTR2	turquoise	0.222161241099113
782	SFT2D2	turquoise	0.222680822989485
783	PIK3IP1	turquoise	0.222921821385691
784	PKDCC	turquoise	0.223147166399299
785	SPCS2	turquoise	0.223274195218148
786	TXNDC15	turquoise	0.223477492741564
787	TEX264	turquoise	0.223993729002637
788	CYB5R3	turquoise	0.224117825589536
789	RETREG1	turquoise	0.224645738015996
790	TMEM14C	turquoise	0.224755197907627
791	RAB34	turquoise	0.226437198497899
792	PLIN3	turquoise	0.226880626261264
793	ASNA1	turquoise	0.227199594863346
794	CDO1	turquoise	0.227284727480055
795	AKR1B1	turquoise	0.228010191486167
796	PARD3B	turquoise	0.228071836347489
797	MYCBP2	turquoise	0.228123567108403
798	SRGAP1	turquoise	0.229103451168524
799	TYMP	turquoise	0.229166028750711
800	SLC2A4RG	turquoise	0.229473786348837
801	JAM2	turquoise	0.229803354626597
802	IGFBP5	turquoise	0.230379062090624
803	TPBG	turquoise	0.230611685916179
804	STMN3	turquoise	0.230708967555862
805	UST	turquoise	0.23136503599598
806	APRT	turquoise	0.231495649700903
807	CHST12	turquoise	0.23171372803863
808	PRDX2	turquoise	0.233603436777299
809	PROS1	turquoise	0.233632920670224
810	COL4A4	turquoise	0.233861545555237
811	CLDN11	turquoise	0.234166607498053
812	BLOC1S1	turquoise	0.234193725476357
813	TFDP2	turquoise	0.234238600860897
814	CEP126	turquoise	0.23476355108284
815	TRIOBP	turquoise	0.235008562516618
816	VAMP5	turquoise	0.235084774011987
817	TENT5A	turquoise	0.23532603221837
818	LRP10	turquoise	0.235707680829477
819	DYNC2LI1	turquoise	0.235738623510195
820	PRSS12	turquoise	0.235861455846244
821	SMPDL3A	turquoise	0.236399930962415
822	OGFOD3	turquoise	0.236453632574956
823	SLC39A1	turquoise	0.236656824293845
824	IL16	turquoise	0.236872228459564
825	F2R	turquoise	0.237184797553497
826	SIRPA	turquoise	0.237469946349345
827	FAXDC2	turquoise	0.2382731238227
828	GDF10	turquoise	0.238550487170346
829	CYP1B1	turquoise	0.238839501268042
830	TMEM205	turquoise	0.238880936553212
831	COMT	turquoise	0.239223661680072
832	LARP6	turquoise	0.239304595897098
833	SEC62	turquoise	0.239365658377083
834	DIRAS3	turquoise	0.239398767497575
835	FAM180A	turquoise	0.239673742253245
836	TMBIM1	turquoise	0.239838118685873
837	CD302	turquoise	0.239972200025591
838	VSIR	turquoise	0.240180619445107
839	IL34	turquoise	0.240380737635944
840	FKBP8	turquoise	0.240576661418543
841	UROD	turquoise	0.241127033644808
842	TMEM243	turquoise	0.24203666844447
843	TMEM43	turquoise	0.242458495436061
844	APH1A	turquoise	0.243011646913284
845	DBP	turquoise	0.243291528092164
846	JDP2	turquoise	0.243425328531553
847	ERP29	turquoise	0.243640278839976
848	RUNX1T1	turquoise	0.243769310386684
849	TMEM109	turquoise	0.243771305742245
850	SAMHD1	turquoise	0.243787739304181
851	HEBP1	turquoise	0.244506029386791
852	KDELC2	turquoise	0.244616481057171
853	A4GALT	turquoise	0.244874275190745
854	KCNK2	turquoise	0.245005945392402
855	BHLHE41	turquoise	0.245154364958082
856	SUMO3	turquoise	0.24568196031397
857	KAZALD1	turquoise	0.246120642167937
858	SLC43A3	turquoise	0.246543216090654
859	FAM96B	turquoise	0.246593165223976
860	PTH1R	turquoise	0.247335083318911
861	SMIM14	turquoise	0.247898916269158
862	SNX3	turquoise	0.247938902511387
863	RARG	turquoise	0.247965610977109
864	TGFBR2	turquoise	0.24859954307378
865	NOV	turquoise	0.248924216448748
866	TSPAN8	turquoise	0.249399874176717
867	FLRT2	turquoise	0.249787246445874
868	CADM3	turquoise	0.250516107342558
869	AP002884.1	turquoise	0.250517032361594
870	FBXO17	turquoise	0.25109944016401
871	PLEKHH2	turquoise	0.251384612232224
872	MBP	turquoise	0.251642054631218
873	CMBL	turquoise	0.251765116955593
874	RGS22	turquoise	0.252071286802856
875	APLP2	turquoise	0.252793742510801
876	PRRX2	turquoise	0.253028668357176
877	ACKR4	turquoise	0.253476878588355
878	CYS1	turquoise	0.253649826647389
879	USP53	turquoise	0.254095585290095
880	PGRMC1	turquoise	0.254160090892647
881	LIMCH1	turquoise	0.2550043752645
882	RNF19A	turquoise	0.255883952803387
883	IL17D	turquoise	0.256014436970618
884	CHPT1	turquoise	0.256047632910703
885	MAN1C1	turquoise	0.256379334487278
886	LINC01315	turquoise	0.256497874679817
887	ADGRD1	turquoise	0.257372110713757
888	C2	turquoise	0.25745131749881
889	DECR1	turquoise	0.257587333076176
890	UBE2E3	turquoise	0.257612744123752
891	SELENOF	turquoise	0.258598162440546
892	NOVA1	turquoise	0.259585608566081
893	TCF7L2	turquoise	0.25958838369162
894	TMEM9	turquoise	0.259813140357385
895	ADAM33	turquoise	0.260149371558836
896	SMIM19	turquoise	0.260569629134311
897	IL6ST	turquoise	0.260957419761055
898	ARL2	turquoise	0.261356355021119
899	UBL3	turquoise	0.261626320758052
900	PRRG3	turquoise	0.263070003076241
901	BIN1	turquoise	0.264215272603957
902	LRP3	turquoise	0.264704958853512
903	CTSS	turquoise	0.264849271925454
904	CREG1	turquoise	0.265061270260519
905	PCOLCE2	turquoise	0.265491145825214
906	MESD	turquoise	0.265766576875596
907	SMOC2	turquoise	0.266683559913993
908	SEPT11	turquoise	0.267285607468644
909	IL15RA	turquoise	0.267491029068116
910	ENHO	turquoise	0.267804193168718
911	IRX5	turquoise	0.268000071588179
912	GREM2	turquoise	0.268795575556528
913	AHNAK	turquoise	0.269535921793392
914	MMP27	turquoise	0.26979020435857
915	PBX1	turquoise	0.27009582479155
916	FEZ1	turquoise	0.270314372603023
917	SRI	turquoise	0.271715706765035
918	CPB1	turquoise	0.273029696649206
919	GPC3	turquoise	0.273431624508726
920	RGCC	turquoise	0.27345695278162
921	ARHGAP21	turquoise	0.274629597448029
922	CD9	turquoise	0.2747436308895
923	TMBIM6	turquoise	0.275102273288682
924	TMEM179B	turquoise	0.275376584220278
925	SVIL	turquoise	0.275376949421876
926	MEG8	turquoise	0.275549973839661
927	DHRS7	turquoise	0.276529276190945
928	NTAN1	turquoise	0.276722464108657
929	CRYAB	turquoise	0.277019082466424
930	NOTCH2	turquoise	0.277313403098725
931	C1orf123	turquoise	0.277381135297809
932	PDGFD	turquoise	0.278125729673162
933	ASPH	turquoise	0.27887846432985
934	CDON	turquoise	0.279386117126319
935	SNX21	turquoise	0.280635395990546
936	CLIC2	turquoise	0.28093518211457
937	PQLC3	turquoise	0.28103861426914
938	IFI27L2	turquoise	0.281289152450885
939	RNASET2	turquoise	0.281570649746886
940	MITF	turquoise	0.282144614923476
941	SESTD1	turquoise	0.282345357873333
942	HPGD	turquoise	0.282565361527012
943	MINOS1	turquoise	0.282584271176012
944	CPED1	turquoise	0.282946537923697
945	PTGS2	turquoise	0.283079419485745
946	RAMP2	turquoise	0.283408692585012
947	MTCH1	turquoise	0.283845973566696
948	FHL1	turquoise	0.284444585753389
949	ABCA10	turquoise	0.285993593489135
950	TCN2	turquoise	0.286715991582284
951	SNX9	turquoise	0.286856885727269
952	PEBP1	turquoise	0.287350816631421
953	CCDC146	turquoise	0.287706377702234
954	BOC	turquoise	0.288825852774921
955	CGNL1	turquoise	0.288888054903073
956	ABCA9	turquoise	0.292572281648559
957	CP	turquoise	0.293320303328921
958	CXCL1	turquoise	0.294637183752678
959	ELANE	turquoise	0.295807016750678
960	AGTR1	turquoise	0.296846543685591
961	ST3GAL5	turquoise	0.298395760090687
962	REEP5	turquoise	0.298944075717712
963	TNFSF13B	turquoise	0.298997766603689
964	ITGB1BP1	turquoise	0.299417241013014
965	ISM1	turquoise	0.300084273381004
966	EGFR	turquoise	0.300387265013643
967	BLVRB	turquoise	0.300653255189045
968	PTGIS	turquoise	0.301039956968064
969	BCHE	turquoise	0.301048336603166
970	ADAMTSL4	turquoise	0.301312412382603
971	NDN	turquoise	0.30155184427679
972	REV3L	turquoise	0.301715801952175
973	ASIP	turquoise	0.304310974616892
974	NFIC	turquoise	0.304412393854259
975	CPVL	turquoise	0.304687092404287
976	LTBP3	turquoise	0.305969456242283
977	CLMP	turquoise	0.306014619893267
978	CCPG1	turquoise	0.306322985701966
979	FYN	turquoise	0.306335006415532
980	GUSB	turquoise	0.306430098435869
981	ACVRL1	turquoise	0.306495463125679
982	FAM198B	turquoise	0.307152917094168
983	LGALS3BP	turquoise	0.307188011122161
984	C8orf59	turquoise	0.308545891601007
985	BDH2	turquoise	0.310521673173185
986	C1QTNF4	turquoise	0.310557736149357
987	STMN2	turquoise	0.310793352148427
988	IGF1	turquoise	0.310892518274932
989	SPTBN1	turquoise	0.311113109455512
990	GAS7	turquoise	0.311554207500525
991	OLFML1	turquoise	0.312379659068766
992	MATN4	turquoise	0.314444907822979
993	DBI	turquoise	0.315105105079774
994	CCBE1	turquoise	0.317895282216292
995	MASP1	turquoise	0.318438067847254
996	PPL	turquoise	0.3185075913166
997	METTL7A	turquoise	0.31852430334052
998	ALKAL2	turquoise	0.318539244582724
999	RAI2	turquoise	0.318747249606969
1000	ANG	turquoise	0.318831465707563
1001	CYP27A1	turquoise	0.318851303491984
1002	KCNK15	turquoise	0.319586329310795
1003	PLP1	turquoise	0.320439236187996
1004	TPST1	turquoise	0.321240187408984
1005	FRMD6	turquoise	0.321403088273092
1006	SERPINE2	turquoise	0.321708411179247
1007	SERPINA5	turquoise	0.321733102214683
1008	SLITRK4	turquoise	0.32246093953661
1009	ANK2	turquoise	0.323020495759256
1010	PLAGL1	turquoise	0.324565949966856
1011	ST3GAL4	turquoise	0.325498286068497
1012	MXRA7	turquoise	0.325804092745171
1013	MCUB	turquoise	0.326536149279304
1014	DIO2	turquoise	0.326584221300877
1015	AC245595.1	turquoise	0.327257111945626
1016	NTRK2	turquoise	0.327878195449596
1017	CACNB4	turquoise	0.32789923145887
1018	PALM	turquoise	0.328099270687474
1019	SLIT2	turquoise	0.328515307536272
1020	KIAA0930	turquoise	0.328583536585292
1021	EMP3	turquoise	0.329707553030439
1022	CLU	turquoise	0.329772729548657
1023	LSAMP	turquoise	0.331239493663324
1024	IGFBP4	turquoise	0.331258898359385
1025	NFIA	turquoise	0.333670185122681
1026	PLBD1	turquoise	0.334314147760641
1027	AL078639.1	turquoise	0.334679057741198
1028	GYPC	turquoise	0.335103981192177
1029	NDFIP1	turquoise	0.335885571740759
1030	VIM	turquoise	0.336122724187182
1031	GSTM5	turquoise	0.336900113442102
1032	AKR1C2	turquoise	0.338152138599501
1033	PRCP	turquoise	0.339133700117577
1034	CES1	turquoise	0.340577445705596
1035	ANPEP	turquoise	0.342728422443436
1036	FXYD1	turquoise	0.342830551395685
1037	LPAR1	turquoise	0.343043239294829
1038	RARRES3	turquoise	0.343226431609982
1039	DAB2	turquoise	0.343330385029621
1040	PTN	turquoise	0.346266128273437
1041	OAF	turquoise	0.346479898954671
1042	PCBD1	turquoise	0.346810247150593
1043	TGFBR3	turquoise	0.349209970068954
1044	CD55	turquoise	0.349354493681483
1045	LAMA2	turquoise	0.351798410958085
1046	DPP7	turquoise	0.351875601298969
1047	DKK2	turquoise	0.352818209562971
1048	C15orf61	turquoise	0.354383556074223
1049	FKBP2	turquoise	0.354551887243815
1050	DCLK1	turquoise	0.354590529552494
1051	METRNL	turquoise	0.354659048626652
1052	ITIH5	turquoise	0.355242973912113
1053	ANXA4	turquoise	0.355480937869623
1054	RNH1	turquoise	0.355660096386289
1055	LEPR	turquoise	0.357946912351875
1056	MAN1A1	turquoise	0.359179850315545
1057	SLC29A1	turquoise	0.360902041886528
1058	ACKR3	turquoise	0.36346601859889
1059	EMP1	turquoise	0.36437036126024
1060	CRYL1	turquoise	0.366174850221632
1061	COL15A1	turquoise	0.36673427353538
1062	SLIT3	turquoise	0.36721789463819
1063	ADH5	turquoise	0.367768795151547
1064	SSPN	turquoise	0.36790101961434
1065	ENPP2	turquoise	0.368068733632576
1066	LTBP1	turquoise	0.368343547393232
1067	NNMT	turquoise	0.368630494995423
1068	PLSCR4	turquoise	0.368718618437329
1069	AKR1C3	turquoise	0.369655003406136
1070	SNED1	turquoise	0.370598959553098
1071	CILP	turquoise	0.371424766064493
1072	TMEM176A	turquoise	0.371575464495509
1073	DDAH2	turquoise	0.373390304950799
1074	EID1	turquoise	0.376074875468456
1075	LSP1	turquoise	0.37662036557234
1076	GPX4	turquoise	0.3773381551331
1077	PID1	turquoise	0.377697066981876
1078	CHRDL1	turquoise	0.378243778730108
1079	VIT	turquoise	0.379422905612448
1080	TNFSF10	turquoise	0.379857991681673
1081	ABHD14A	turquoise	0.3798581746453
1082	NT5E	turquoise	0.381308902722942
1083	AKR1C1	turquoise	0.382559133770052
1084	AES	turquoise	0.384432731854194
1085	NUPR1	turquoise	0.385175209776748
1086	GSTM3	turquoise	0.385234260960134
1087	TSC22D3	turquoise	0.386998530672245
1088	XG	turquoise	0.390214589488329
1089	TMBIM4	turquoise	0.391178284224434
1090	ALDH1A1	turquoise	0.391536633099908
1091	PLA2G2A	turquoise	0.392930368454018
1092	ANKRD35	turquoise	0.393233253123105
1093	SOD3	turquoise	0.393592697741175
1094	ABCA6	turquoise	0.395318507033729
1095	CLEC3B	turquoise	0.395641005131506
1096	BICC1	turquoise	0.397919065992056
1097	LTBP4	turquoise	0.399754836790549
1098	NFIX	turquoise	0.400700982604635
1099	SLPI	turquoise	0.409272446213757
1100	TXNIP	turquoise	0.409327472428579
1101	PIK3R1	turquoise	0.414334889687901
1102	DUSP1	turquoise	0.414355516328636
1103	ANGPTL5	turquoise	0.417940953845532
1104	AOX1	turquoise	0.420316852517671
1105	RND3	turquoise	0.422910011564135
1106	NEGR1	turquoise	0.424490997101774
1107	CTSH	turquoise	0.424972481653429
1108	TMEM59	turquoise	0.429388699426888
1109	SCPEP1	turquoise	0.433681750479463
1110	MGP	turquoise	0.4350871732576
1111	ATRAID	turquoise	0.435470819667604
1112	PRNP	turquoise	0.436366599585532
1113	SVEP1	turquoise	0.43858154218819
1114	CD34	turquoise	0.440200569406024
1115	MGST1	turquoise	0.440271558665021
1116	CYB5A	turquoise	0.441282560210326
1117	CD47	turquoise	0.441781671980868
1118	SFRP1	turquoise	0.442152831995507
1119	ZBTB20	turquoise	0.444168715154337
1120	GFRA1	turquoise	0.445527587582856
1121	LAPTM4A	turquoise	0.445838087026221
1122	PLPP3	turquoise	0.449604191490656
1123	PTGFR	turquoise	0.451144251476263
1124	OSR2	turquoise	0.451289778411077
1125	SH3BP5	turquoise	0.452785707654236
1126	COLEC12	turquoise	0.455827657766308
1127	F10	turquoise	0.456157896982245
1128	CELF2	turquoise	0.457314413040194
1129	PMP22	turquoise	0.463726849525633
1130	SRPX	turquoise	0.465344975752213
1131	CPQ	turquoise	0.469290498483071
1132	CTSF	turquoise	0.470944672385667
1133	ITM2A	turquoise	0.472341772991682
1134	ABCA8	turquoise	0.475733
1135	ABI3BP	turquoise	0.478848326034567
1136	FGFR1	turquoise	0.483408182434118
1137	ADH1B	turquoise	0.486014795212483
1138	TMEM176B	turquoise	0.48627003846578
1139	PDGFRA	turquoise	0.487026736440058
1140	ANXA2	turquoise	0.488454093380745
1141	PRELP	turquoise	0.488827825279784
1142	ANGPTL1	turquoise	0.493363168745971
1143	SCARA5	turquoise	0.496765282444937
1144	IL11RA	turquoise	0.498843853503435
1145	FAM180B	turquoise	0.502951007730198
1146	NPC2	turquoise	0.503190101704061
1147	SERPING1	turquoise	0.507601975660244
1148	KLF4	turquoise	0.511603710861944
1149	LRRN4CL	turquoise	0.513778419383377
1150	TSPAN4	turquoise	0.529761548952986
1151	ITM2B	turquoise	0.530237818572657
1152	ANXA1	turquoise	0.531909625944707
1153	PTGDS	turquoise	0.534824996786878
1154	PI16	turquoise	0.544954324344907
1155	ADD3	turquoise	0.546124726388759
1156	LGALS3	turquoise	0.555639315127325
1157	GPNMB	turquoise	0.55677002338933
1158	CD81	turquoise	0.557092674797709
1159	TNXB	turquoise	0.558675272759873
1160	MEG3	turquoise	0.561409354864028
1161	S100A13	turquoise	0.572807125415149
1162	EFEMP1	turquoise	0.592511136832108
1163	C3	turquoise	0.594458598035733
1164	CXCL12	turquoise	0.598230389825043
1165	WISP2	turquoise	0.60785870229522
1166	ARL6IP5	turquoise	0.608324248834814
1167	PLAC9	turquoise	0.616919465861108
1168	CYBRD1	turquoise	0.624740835192151
1169	CFH	turquoise	0.628778648412974
1170	C1S	turquoise	0.630630155892778
1171	GSN	turquoise	0.635187655935782
1172	S100A10	turquoise	0.637103783763534
1173	FCGRT	turquoise	0.646193271716487
1174	APOD	turquoise	0.656718882838126
1175	SELENOP	turquoise	0.667219797347248
1176	C1R	turquoise	0.680606865771622
1177	FGL2	turquoise	0.699207399645933
1178	SERPINF1	turquoise	0.71104788780217
1179	CST3	turquoise	0.739684036409501
1180	CFD	turquoise	0.782847527353632
1181	CXCL14	turquoise	0.783094322726193
1182	CDH23	green	0.205267947963337
1183	CUEDC1	green	0.21013063060365
1184	BET1L	green	0.212148362518411
1185	SLC41A2	green	0.217742820148642
1186	NCLN	green	0.222182834620024
1187	MAPK12	green	0.228244833746439
1188	DOK5	green	0.232731391589644
1189	XPOT	green	0.235421498729437
1190	SNX8	green	0.235770058502975
1191	KCNK6	green	0.236439238533729
1192	GALNS	green	0.239562429134755
1193	ADAMTS14	green	0.241181607060861
1194	ZNF827	green	0.241670990649408
1195	LIMK1	green	0.243554729242996
1196	ADCY7	green	0.243923648277191
1197	CENPP	green	0.24417531170475
1198	BCKDHB	green	0.24753511445399
1199	RHOBTB1	green	0.249259354507251
1200	UBL5	green	0.252641390202598
1201	MAN1B1	green	0.254510878812389
1202	B4GALT7	green	0.254511725436333
1203	ARHGEF19	green	0.254784646739371
1204	CKLF	green	0.255315850751621
1205	CYB561	green	0.257457000329269
1206	GRIN2D	green	0.259149947029748
1207	SHISA4	green	0.259309605223548
1208	SMYD3	green	0.259704052607444
1209	RPGRIP1L	green	0.260350887207229
1210	NDUFAF8	green	0.260819929888505
1211	GALNT15	green	0.261672559057733
1212	IMPDH1	green	0.262236500314373
1213	WNT2	green	0.262879136531642
1214	KIF26B	green	0.26398898577741
1215	IBTK	green	0.264998486095705
1216	MED8	green	0.265795338648094
1217	YKT6	green	0.265844152429451
1218	FLNC	green	0.266531702783839
1219	SWI5	green	0.268389390979607
1220	CLEC2A	green	0.268648094412462
1221	CCDC167	green	0.270434148577667
1222	SLC7A8	green	0.271140653581975
1223	VOPP1	green	0.274005540730215
1224	CDKN2A	green	0.274278644694342
1225	EPHB3	green	0.274455212372283
1226	MN1	green	0.274859862594875
1227	COPG1	green	0.2763702628666
1228	ABRACL	green	0.277447055445034
1229	EPHB2	green	0.280950842600061
1230	ARF4	green	0.282367371132208
1231	GMPPA	green	0.282601200582048
1232	GLMP	green	0.282644031128603
1233	PFN2	green	0.284637695227916
1234	FHOD3	green	0.285280778774937
1235	ROR2	green	0.285415144128658
1236	BABAM2	green	0.285765791462579
1237	SH3GL1	green	0.285839152892332
1238	SCX	green	0.286600928656071
1239	LHFPL2	green	0.28666379523134
1240	ARMH4	green	0.28698557694028
1241	ANOS1	green	0.287214412260151
1242	BAG2	green	0.287466205909571
1243	RAB23	green	0.287610699210727
1244	RUNX2	green	0.288912464060499
1245	SORCS2	green	0.289596396567057
1246	COPZ1	green	0.29006562496599
1247	DSG2	green	0.290515594879188
1248	VSNL1	green	0.290956677814079
1249	MYH10	green	0.291449266894994
1250	SCARF2	green	0.291884910334004
1251	SEC24D	green	0.2926041253779
1252	UQCRQ	green	0.292873713509916
1253	SMPD1	green	0.292955271593579
1254	NDUFB2	green	0.293067031696416
1255	WIPI1	green	0.293279658975146
1256	SRA1	green	0.294794578018286
1257	MRPL41	green	0.29534838161763
1258	PGM1	green	0.296263391102695
1259	NAGK	green	0.296433193257656
1260	TMEM214	green	0.297440099304112
1261	GALNT10	green	0.297638208073852
1262	UQCC2	green	0.298611102380543
1263	EIF4EBP1	green	0.299086403652018
1264	SRPX2	green	0.299088637866309
1265	LSM7	green	0.301004324966614
1266	COPA	green	0.302062951445546
1267	RHOC	green	0.302146803655741
1268	BCAT1	green	0.3029848411215
1269	MLEC	green	0.303018217432874
1270	MXD4	green	0.305285203034442
1271	ARHGDIA	green	0.305389591198509
1272	EIF4E2	green	0.305453905442455
1273	PPDPF	green	0.305756907184312
1274	TMEM263	green	0.305799544737604
1275	RNF144A	green	0.305858072031764
1276	GORASP2	green	0.305928210243321
1277	EML1	green	0.306064039889547
1278	TMED2	green	0.306734637387144
1279	RAC3	green	0.306907258779825
1280	PRRC1	green	0.307347977625945
1281	TXNL4A	green	0.309310809567908
1282	IER3IP1	green	0.311346000085393
1283	TGFB3	green	0.311408720772309
1284	ZNHIT1	green	0.312884524571584
1285	SLC16A3	green	0.313732808683826
1286	PDIA5	green	0.313887447432994
1287	LMF2	green	0.314520305312161
1288	TAX1BP3	green	0.314589358791564
1289	SCARA3	green	0.314758794340151
1290	ARFGAP1	green	0.315161641444348
1291	MDFI	green	0.315284649844592
1292	TIMM8B	green	0.316449561760626
1293	CNN2	green	0.316825472316106
1294	SLC38A5	green	0.317770008040894
1295	ARHGAP28	green	0.317997179018111
1296	GOLGA3	green	0.318081850752277
1297	ACBD3	green	0.318288484908555
1298	GLG1	green	0.320143020871454
1299	PGM3	green	0.321800936365313
1300	LINC02544	green	0.321808412937791
1301	DYNLT1	green	0.324199437075373
1302	CHPF2	green	0.324653352870377
1303	PDXK	green	0.324665467897927
1304	ATP5MF	green	0.324978813826746
1305	YIF1B	green	0.326850284398492
1306	MMP16	green	0.327161638513235
1307	TANC2	green	0.327198077995502
1308	ELOB	green	0.327659025918175
1309	HMCN2	green	0.329142851300036
1310	SMCO4	green	0.329329024745229
1311	RPN1	green	0.329609001280048
1312	CNTN1	green	0.329871052190224
1313	CD109	green	0.329913553231722
1314	RALA	green	0.330547000110072
1315	SLC44A1	green	0.331736706960825
1316	CMTM3	green	0.332691059405981
1317	CASC4	green	0.3327362730913
1318	SEC61B	green	0.333142693237735
1319	HCFC1R1	green	0.333852881547835
1320	BNC2	green	0.334200662136568
1321	JCAD	green	0.334328113292693
1322	PDIA4	green	0.335070626617353
1323	IKBIP	green	0.336249463550233
1324	APP	green	0.33637798085541
1325	SRPRB	green	0.336889137067912
1326	ALDH18A1	green	0.337019480765287
1327	KDELR1	green	0.339046209548623
1328	SAR1A	green	0.341253700271427
1329	IFT20	green	0.34179090870984
1330	UCHL1	green	0.341914583908212
1331	SLC39A13	green	0.343825178845339
1332	FAM229B	green	0.344604703147985
1333	QSOX1	green	0.347834020892566
1334	DCHS1	green	0.347888008932526
1335	UQCR11	green	0.348683903361434
1336	P4HA1	green	0.348818394512716
1337	ZFHX4	green	0.34905189102502
1338	SLC39A7	green	0.349952305193079
1339	A1BG	green	0.350388636004525
1340	NME4	green	0.351092470604937
1341	UQCR10	green	0.351486512078688
1342	GARS	green	0.353162804168109
1343	HOMER3	green	0.353553983906421
1344	GALNT1	green	0.353777192318486
1345	HM13	green	0.354158068447983
1346	COL10A1	green	0.355152755984141
1347	SEC13	green	0.358054743559902
1348	PLXNC1	green	0.361073925371963
1349	SULF1	green	0.361527168142604
1350	SIL1	green	0.362690535130398
1351	IDH2	green	0.363106066964156
1352	NDUFA13	green	0.366555340718121
1353	FSCN1	green	0.368104246211465
1354	ATP5F1E	green	0.368116301843409
1355	SLC38A10	green	0.368442829312982
1356	NRP2	green	0.369139434849211
1357	KRTCAP2	green	0.369634263246704
1358	DNM3OS	green	0.370551500598059
1359	FKBP14	green	0.370801658503153
1360	ALDH1L2	green	0.371817089938144
1361	C11orf24	green	0.372118013195736
1362	ITGAV	green	0.374242159247634
1363	CD276	green	0.374712105398242
1364	MARVELD1	green	0.375113080935651
1365	CAPZB	green	0.3754749420855
1366	NRG1	green	0.375784554976513
1367	C1orf122	green	0.377248759794314
1368	LOXL1	green	0.377468848317884
1369	CILP2	green	0.378234651743227
1370	SGCD	green	0.380695361650311
1371	SH3PXD2B	green	0.382758985613372
1372	ITGA11	green	0.384748644783542
1373	SRM	green	0.385777554221353
1374	ERLEC1	green	0.386733403205369
1375	PHPT1	green	0.389642784629074
1376	ANTXR1	green	0.39020472948057
1377	TENM3	green	0.392678073312112
1378	STMP1	green	0.393395143145067
1379	PTGFRN	green	0.393797355854245
1380	TMEM167A	green	0.393944248802174
1381	LAMP5	green	0.396599054896642
1382	THBS3	green	0.400293452881877
1383	SEC23A	green	0.400624978369457
1384	P4HA3	green	0.403244936866827
1385	LGR4	green	0.403297874103734
1386	PLPP4	green	0.404526419904107
1387	ISOC2	green	0.406991847820793
1388	DPYSL3	green	0.407276584445725
1389	LRRN1	green	0.408094710682764
1390	DAP	green	0.409938883729571
1391	SSR1	green	0.410554730597726
1392	TMEM208	green	0.41634291022911
1393	SEC31A	green	0.417591182776082
1394	FKBP7	green	0.417592856207157
1395	METRN	green	0.419178050797073
1396	B4GALT2	green	0.420751241378371
1397	TTYH3	green	0.423855224725713
1398	GPX7	green	0.427950563439009
1399	LMAN1	green	0.429760299129472
1400	RABAC1	green	0.43668926962664
1401	FIBIN	green	0.438379282387499
1402	TMED9	green	0.439620327771978
1403	SURF4	green	0.441577114334015
1404	SSR3	green	0.444057175570516
1405	MEGF6	green	0.444738807339438
1406	FKBP11	green	0.444867524996524
1407	ZNF469	green	0.447601872235765
1408	PIEZO2	green	0.447804767707994
1409	CDK2AP1	green	0.450063061838165
1410	JTB	green	0.450187062828219
1411	C12orf75	green	0.451228902044614
1412	PTK7	green	0.457652236062783
1413	CDH11	green	0.458236380578781
1414	C4orf48	green	0.45864069643353
1415	PLOD1	green	0.458910816894803
1416	PPP1R14B	green	0.462273920826513
1417	OSTC	green	0.46319593030598
1418	SFRP4	green	0.470730472363193
1419	P3H4	green	0.471175752566051
1420	ATOX1	green	0.4734947844207
1421	FNDC1	green	0.474189529639956
1422	CTSA	green	0.475540186535536
1423	ARL4C	green	0.481867485283125
1424	MARCKS	green	0.482476800552265
1425	SEC61G	green	0.485414713319591
1426	COL11A1	green	0.485883276907021
1427	SEC61A1	green	0.485930107048752
1428	TSPAN13	green	0.487520293627876
1429	TMEM45A	green	0.493679451362788
1430	SDC1	green	0.49427578290291
1431	HDLBP	green	0.494787786178598
1432	SPON1	green	0.498978354572359
1433	BASP1	green	0.500872961963813
1434	ITGB5	green	0.500976381362697
1435	PLXDC2	green	0.503070662432578
1436	BGN	green	0.503568686001217
1437	SSC5D	green	0.50698520332023
1438	YIF1A	green	0.508155208860295
1439	BMP1	green	0.509760686114051
1440	TTC3	green	0.513425788682921
1441	OST4	green	0.516646043396822
1442	CALU	green	0.518319289813328
1443	GALNT5	green	0.521610617165942
1444	FAM114A1	green	0.524196714234893
1445	HSPG2	green	0.527991157053964
1446	RCN1	green	0.530998121237132
1447	RRBP1	green	0.531547730956734
1448	P3H1	green	0.533848864339852
1449	MAGED1	green	0.534920001780342
1450	COL8A1	green	0.53749312369928
1451	EDIL3	green	0.538818571958518
1452	EMILIN1	green	0.541177212092059
1453	P3H3	green	0.542016245461382
1454	GXYLT2	green	0.545235250269315
1455	SULF2	green	0.547461361808545
1456	MXRA5	green	0.548843401965888
1457	P4HB	green	0.557689776798772
1458	VKORC1	green	0.563642428945368
1459	OGN	green	0.563683484336114
1460	TMED3	green	0.569592654543133
1461	C1QTNF3	green	0.570130366005205
1462	NREP	green	0.573430076091342
1463	PYCR1	green	0.573501458887129
1464	GOLM1	green	0.573932362101201
1465	CKAP4	green	0.581123568583897
1466	COL16A1	green	0.583834059302549
1467	SERPINH1	green	0.58468020371357
1468	CREB3L1	green	0.587502724895958
1469	P4HA2	green	0.593998171133671
1470	CPXM1	green	0.59414623418395
1471	GPX8	green	0.594218937641316
1472	HMCN1	green	0.594907221289142
1473	KDELR2	green	0.59729651936891
1474	MMP14	green	0.600235395969404
1475	C1QTNF6	green	0.600560813203515
1476	NBL1	green	0.601719483888648
1477	CHPF	green	0.602199301363543
1478	ECM1	green	0.602504287948337
1479	ANGPTL2	green	0.606840972595102
1480	KDELR3	green	0.610387888619694
1481	COL14A1	green	0.619705319648872
1482	LGALS1	green	0.621715546127681
1483	GJA1	green	0.623175668125577
1484	ADAMTS2	green	0.629915813461126
1485	CLEC11A	green	0.633420048463793
1486	LRRC15	green	0.633482465075124
1487	COMP	green	0.640460259326176
1488	SPON2	green	0.642181124552162
1489	FAP	green	0.643938285257609
1490	FKBP10	green	0.647736048827339
1491	PPIB	green	0.650023877295759
1492	ADAM12	green	0.650767216102344
1493	MDK	green	0.653283299548498
1494	COL6A3	green	0.654452570190182
1495	FBN1	green	0.658306682438296
1496	MMP23B	green	0.658564993043364
1497	PRDX4	green	0.662286771802198
1498	COPZ2	green	0.66567441980036
1499	POSTN	green	0.668769309216815
1500	COL12A1	green	0.671975981737252
1501	MFAP2	green	0.675037087870192
1502	AEBP1	green	0.679643826730913
1503	ASPN	green	0.685872841748313
1504	SERF2	green	0.693065381397056
1505	MRC2	green	0.694381761607376
1506	FN1	green	0.695447703210682
1507	RCN3	green	0.697231701474411
1508	COL6A2	green	0.710470314558025
1509	PPIC	green	0.739899006263219
1510	CERCAM	green	0.740821305602953
1511	COL6A1	green	0.743749082420113
1512	THBS2	green	0.762511852987007
1513	HTRA1	green	0.782683188467217
1514	SPARC	green	0.799234651368304
1515	COL5A2	green	0.815404596478848
1516	CTHRC1	green	0.836386676444986
1517	COL5A1	green	0.843524291091187
1518	COL3A1	green	0.869657014197719
1519	COL1A2	green	0.891826908031759
1520	COL1A1	green	0.896793530333772
1521	RPS29	yellow	-0.0174205
1522	RPS21	yellow	0.00360327792879272
1523	SNHG25	yellow	0.0364285192474418
1524	ANKHD1	yellow	0.0413129392965475
1525	MFSD14A	yellow	0.0464957254732875
1526	ERAP2	yellow	0.0479064555933929
1527	ERVK3-1	yellow	0.0479404857614397
1528	MORN4	yellow	0.0507007411570992
1529	RPL36A	yellow	0.0508357758497038
1530	CYP51A1	yellow	0.0517815794442078
1531	AARSD1	yellow	0.0518074371268315
1532	SARNP	yellow	0.0520501826390394
1533	AC104083.1	yellow	0.0526309336349767
1534	MDP1	yellow	0.0529060687880324
1535	RBM27	yellow	0.0532278616687437
1536	NCBP2AS2	yellow	0.0538186869118441
1537	CMC4	yellow	0.0563443521701726
1538	MTG1	yellow	0.0565158231097629
1539	BMERB1	yellow	0.0568920667166328
1540	MRPL38	yellow	0.0583164229692641
1541	ATXN7	yellow	0.058833299260469
1542	DBNDD2	yellow	0.0589487743500237
1543	SCO2	yellow	0.0590221391984276
1544	PLA2G12A	yellow	0.0590691728369248
1545	RBM4	yellow	0.0594891259591177
1546	RELL1	yellow	0.0601837455513398
1547	EGLN2	yellow	0.0602084943929299
1548	SLC66A2	yellow	0.0606344641263883
1549	GPS2	yellow	0.0613972849470362
1550	MTRNR2L8	yellow	0.0614029423589458
1551	ZNRD2	yellow	0.0636602592552585
1552	SHFL	yellow	0.0641225268781793
1553	TASOR2	yellow	0.0648894375433688
1554	CFAP410	yellow	0.0655818937950281
1555	NUTM2A-AS1	yellow	0.0659258239801217
1556	HMGN4	yellow	0.0660947519474659
1557	POGLUT3	yellow	0.0662878768759962
1558	WBP1	yellow	0.0663768330825111
1559	SLC66A3	yellow	0.0669573587529739
1560	TASOR	yellow	0.0673154431170049
1561	PDK3	yellow	0.0673176156426094
1562	IL10RB	yellow	0.0675029903042049
1563	PLSCR3	yellow	0.0676167955947463
1564	SEPTIN6	yellow	0.0682834715980123
1565	PWWP3A	yellow	0.0686426412144291
1566	KRT2	yellow	0.0693636438694874
1567	BSCL2	yellow	0.0704161932530262
1568	SEPTIN8	yellow	0.0706420052564788
1569	EPHA3	yellow	0.0707057462001347
1570	SGSM3	yellow	0.0709969802538732
1571	TMEM35B	yellow	0.0711638193652879
1572	RABGEF1	yellow	0.071178128364599
1573	KIAA0100	yellow	0.0713025840167553
1574	TM9SF1	yellow	0.0715410517029665
1575	GNL3L	yellow	0.0716775296025856
1576	MTRNR2L12	yellow	0.0717028731175966
1577	CCN4	yellow	0.0718252480390888
1578	COA8	yellow	0.0722690111106497
1579	C17orf49	yellow	0.072279689208602
1580	KRTDAP	yellow	0.0727786675217599
1581	ARHGAP35	yellow	0.07340623206101
1582	CALML5	yellow	0.0734791344648231
1583	PRXL2C	yellow	0.0734877599070138
1584	UPK3BL1	yellow	0.0737886066512646
1585	PLCG2	yellow	0.0743607389088639
1586	PAM16	yellow	0.0743786302589645
1587	RAD50	yellow	0.0745592781435894
1588	RPP21	yellow	0.0748572662133885
1589	POLR2J3	yellow	0.0754166638780933
1590	PIK3R2	yellow	0.0758269939021235
1591	MAGI2-AS3	yellow	0.0760976114186953
1592	TUBB3	yellow	0.0761289492790362
1593	ANTKMT	yellow	0.0762422806597709
1594	SEPTIN10	yellow	0.0763319277325338
1595	ST6GALNAC6	yellow	0.0767997516236991
1596	RO60	yellow	0.0771388099826844
1597	NIBAN2	yellow	0.0774968327242822
1598	TUG1	yellow	0.0776038339406957
1599	FAM174C	yellow	0.0781870163980666
1600	CAD	yellow	0.0784974525272713
1601	ARHGAP31	yellow	0.0787427684106763
1602	GET3	yellow	0.0799071273235306
1603	PAGR1	yellow	0.0801025137940935
1604	FAM168A	yellow	0.0805444127789958
1605	AGGF1	yellow	0.0809475630598439
1606	ANO10	yellow	0.0818337631215155
1607	CKAP5	yellow	0.0818828334490143
1608	GCN1	yellow	0.0820611994687877
1609	PI4K2B	yellow	0.0821305068917487
1610	PALM2-AKAP2	yellow	0.0826990561470286
1611	NGRN	yellow	0.0827307519039072
1612	MAN2B1	yellow	0.0829854057052996
1613	OGDH	yellow	0.0847726543425419
1614	SNHG16	yellow	0.0848296653921497
1615	GBP1	yellow	0.0853730844018856
1616	ARSB	yellow	0.0855412910487729
1617	MTLN	yellow	0.08580409756182
1618	PCNX3	yellow	0.0872203387441177
1619	NCDN	yellow	0.0879329046498905
1620	SNHG32	yellow	0.0888375531634102
1621	KIF3B	yellow	0.0896449705195995
1622	ZFP91	yellow	0.0902653756049076
1623	SYNC	yellow	0.0905195844724926
1624	ZBTB47	yellow	0.0905554320437404
1625	CZIB	yellow	0.0906793322056031
1626	OIP5-AS1	yellow	0.0907559346528319
1627	SPECC1L	yellow	0.091974038087287
1628	PSMB10	yellow	0.0924324166894648
1629	CCL14	yellow	0.0926823230965969
1630	GBF1	yellow	0.0927932654746112
1631	NDUFV3	yellow	0.0931114449402098
1632	DCTN1	yellow	0.0933249328170589
1633	LINC02802	yellow	0.0933792345142929
1634	SEPTIN9	yellow	0.0937320562838049
1635	ENTPD7	yellow	0.0937672668370542
1636	PPP1R9B	yellow	0.0941503491188646
1637	UBA1	yellow	0.0944837199092839
1638	CALHM5	yellow	0.0945247590426071
1639	CMTM4	yellow	0.0958932815476813
1640	WIZ	yellow	0.0961516235578329
1641	BAALC	yellow	0.0961821675105282
1642	CHSY3	yellow	0.0963146225512741
1643	AOPEP	yellow	0.0964225780374644
1644	CAMTA2	yellow	0.0968943948958143
1645	IGF2R	yellow	0.0979364866165467
1646	KCTD10	yellow	0.0980527489951203
1647	CHMP3	yellow	0.0980717123923553
1648	CCDC92	yellow	0.0981283506908375
1649	CRIP1	yellow	0.0982047111641337
1650	MYO5A	yellow	0.099178371650805
1651	CIAO2B	yellow	0.0991808152281358
1652	ZNF280D	yellow	0.099669653726023
1653	DDX39B	yellow	0.0998045571137983
1654	NDUFA7	yellow	0.100161410933948
1655	GTF3C1	yellow	0.100344209341767
1656	NDST1	yellow	0.100919433874499
1657	SRPRA	yellow	0.101023388448125
1658	KCTD15	yellow	0.101518838554927
1659	BMI1	yellow	0.102304895533669
1660	SEC23IP	yellow	0.102837103791298
1661	MSRB1	yellow	0.103005483512576
1662	RBIS	yellow	0.103653189961052
1663	UBFD1	yellow	0.104842917214925
1664	MRPS24	yellow	0.105036913901093
1665	TMEM181	yellow	0.105303924176417
1666	CARM1	yellow	0.105794053656644
1667	NPLOC4	yellow	0.105981206109276
1668	FAM234A	yellow	0.106367817774184
1669	AP2A2	yellow	0.106524261190792
1670	TNKS2	yellow	0.108789242067562
1671	TMEM127	yellow	0.108798701902976
1672	GASK1B	yellow	0.108800409941988
1673	MAPKAP1	yellow	0.108960990515349
1674	PDE7B	yellow	0.10931601522261
1675	AP2B1	yellow	0.109570344327329
1676	SCG2	yellow	0.109596432169741
1677	AARS	yellow	0.109651107075729
1678	ACLY	yellow	0.109844619540859
1679	AHR	yellow	0.110768961227156
1680	DSP	yellow	0.111663216343025
1681	FAM210B	yellow	0.111767683716724
1682	ARL5A	yellow	0.111788840846587
1683	ANKIB1	yellow	0.112686013486094
1684	SMARCE1	yellow	0.112741851099939
1685	GAS5	yellow	0.112898630580076
1686	RAB1B	yellow	0.113456078872379
1687	KRT1	yellow	0.113490869780459
1688	COX17	yellow	0.114074739548136
1689	SLC35F5	yellow	0.114178109586756
1690	ALDH1B1	yellow	0.115089003748169
1691	TOMM6	yellow	0.115500156914363
1692	LGALS7B	yellow	0.115836637752143
1693	TP53INP1	yellow	0.116004118473916
1694	UBE2V1	yellow	0.116497821406862
1695	LINC01578	yellow	0.116541393883666
1696	SMAD1	yellow	0.116638229296025
1697	GNG10	yellow	0.117462248477222
1698	TBC1D20	yellow	0.117785205287567
1699	ANAPC15	yellow	0.11885953260254
1700	NF2	yellow	0.118974915443778
1701	TRAPPC5	yellow	0.119011802754044
1702	PSMA6	yellow	0.119169165008964
1703	CASC15	yellow	0.119290048532684
1704	SLC30A5	yellow	0.119537737643831
1705	DVL3	yellow	0.119677782689044
1706	H19	yellow	0.119785077572694
1707	KLC1	yellow	0.119869896511274
1708	COX16	yellow	0.12024779480002
1709	CCN5	yellow	0.120459535700024
1710	KIFC3	yellow	0.120561330704507
1711	AL627171.2	yellow	0.121450252600159
1712	HNRNPUL2	yellow	0.121482231311602
1713	MICU1	yellow	0.121952690520764
1714	AP3D1	yellow	0.12209328943635
1715	AMPH	yellow	0.122156644889112
1716	XIAP	yellow	0.122175332262968
1717	STAT1	yellow	0.122557559801671
1718	PTPRM	yellow	0.12303741227951
1719	PSMD9	yellow	0.12322046126515
1720	ATP6V0C	yellow	0.123333771303391
1721	PTPN11	yellow	0.124098510185877
1722	TEAD1	yellow	0.124372311847585
1723	IARS	yellow	0.12605062298781
1724	ELK3	yellow	0.127075461782463
1725	CCN1	yellow	0.127138802296591
1726	CRTAP	yellow	0.127573293586386
1727	LINC00632	yellow	0.127672851304552
1728	MICOS13	yellow	0.128120779086498
1729	CUX1	yellow	0.129382359949747
1730	SNHG6	yellow	0.130043798404428
1731	SPCS3	yellow	0.130933218178717
1732	PTPN14	yellow	0.131287380268036
1733	SMARCC1	yellow	0.131368693712769
1734	GOLGA5	yellow	0.131947545221572
1735	CENPB	yellow	0.132601430040411
1736	EIF2AK1	yellow	0.1327138390725
1737	ITPRIPL2	yellow	0.133116718318144
1738	RNASEK	yellow	0.13321441956059
1739	R3HDM4	yellow	0.133430891978804
1740	MYO9B	yellow	0.133658616078288
1741	PHTF2	yellow	0.133670523962647
1742	SEL1L	yellow	0.133709327076498
1743	RABL6	yellow	0.133919730469505
1744	EIF4EBP2	yellow	0.134093160147021
1745	GANAB	yellow	0.134192401457005
1746	ADAR	yellow	0.134201162046302
1747	SEPTIN2	yellow	0.135816710119233
1748	C18orf32	yellow	0.136451512219996
1749	TMEM87B	yellow	0.136671475732907
1750	PRUNE2	yellow	0.136773854213811
1751	TM9SF2	yellow	0.136910038290384
1752	TMED7	yellow	0.137307443190793
1753	TLE5	yellow	0.137805771675852
1754	COL7A1	yellow	0.138618620236138
1755	SHC1	yellow	0.139005133958837
1756	CAPRIN1	yellow	0.139696783030737
1757	ATXN1	yellow	0.140520345863406
1758	EIF2S2	yellow	0.140553562548302
1759	GPC6	yellow	0.141388795147577
1760	PTPA	yellow	0.141838745996974
1761	TOMM5	yellow	0.142308683784308
1762	PDXDC1	yellow	0.142369892856857
1763	MICOS10	yellow	0.142395789007545
1764	CFDP1	yellow	0.142751079539582
1765	POLD4	yellow	0.142788340480663
1766	TTC37	yellow	0.143594402622584
1767	NCOR2	yellow	0.144081176970278
1768	SEPTIN7	yellow	0.144679554854158
1769	NDUFB1	yellow	0.144703574801559
1770	TXNDC5	yellow	0.14514008565869
1771	PRAF2	yellow	0.145515433956599
1772	AK1	yellow	0.145556020627446
1773	USP22	yellow	0.145836474185097
1774	ICMT	yellow	0.146320159868168
1775	TRAM2	yellow	0.150723793205403
1776	DYNC1I2	yellow	0.150769543161876
1777	EIF4G1	yellow	0.151567116556508
1778	AP3B1	yellow	0.153970872453424
1779	DDX1	yellow	0.154757750102831
1780	RECQL	yellow	0.154778198831947
1781	CBX5	yellow	0.156518021646141
1782	CBX3	yellow	0.156823963197556
1783	CCN2	yellow	0.158379505986699
1784	MRPL52	yellow	0.15877516443427
1785	TM9SF3	yellow	0.159527273513183
1786	COX7A1	yellow	0.159829086188171
1787	MICAL2	yellow	0.159943055361627
1788	ATL3	yellow	0.160271135152346
1789	PPP2R1A	yellow	0.160948148365576
1790	GNB4	yellow	0.16296933882688
1791	MFSD12	yellow	0.163472399756197
1792	DAPK3	yellow	0.164151643197195
1793	RPS17	yellow	0.164174725489095
1794	PET100	yellow	0.164541594136612
1795	BACE1	yellow	0.165062104576149
1796	WDR1	yellow	0.165521841389322
1797	SELENON	yellow	0.165776958274909
1798	TMEM30A	yellow	0.167893345507225
1799	SEPTIN11	yellow	0.169182612300099
1800	ZYX	yellow	0.16950655895023
1801	RPL17	yellow	0.171208325981699
1802	PLEC	yellow	0.171293483011805
1803	ARCN1	yellow	0.172409570394598
1804	CAPZA1	yellow	0.172664205250268
1805	PSMD1	yellow	0.173424175942966
1806	LINC01615	yellow	0.174942813961398
1807	GTF2I	yellow	0.175202825694799
1808	SNHG5	yellow	0.176842543998447
1809	NAV1	yellow	0.177464306123195
1810	COPB1	yellow	0.177949059988918
1811	CADM1	yellow	0.182834428635809
1812	ARPC4	yellow	0.183954587999604
1813	PARVA	yellow	0.185601911795155
1814	SNHG29	yellow	0.186419414786389
1815	HEG1	yellow	0.1888773783597
1816	TXNDC17	yellow	0.189979233597165
1817	GNB1	yellow	0.192036457047601
1818	PAPSS2	yellow	0.193627540448954
1819	MAP4	yellow	0.194024133662469
1820	LRRC32	yellow	0.197349149969723
1821	LAMB1	yellow	0.197569524313197
1822	NID2	yellow	0.199930097947265
1823	ATP5ME	yellow	0.20089787896261
1824	TGFB1	yellow	0.201579776201714
1825	CAPNS1	yellow	0.203349159224184
1826	EEF1G	yellow	0.203440279663674
1827	REEP3	yellow	0.203504832985923
1828	UROS	yellow	0.204948040364414
1829	CANX	yellow	0.206863112530566
1830	IQGAP1	yellow	0.208963038464051
1831	CAP1	yellow	0.210105620073402
1832	PPFIBP1	yellow	0.214735193759341
1833	FARP1	yellow	0.2149178024024
1834	ATP5MD	yellow	0.215000193369376
1835	TGFBI	yellow	0.216133719386474
1836	CLTC	yellow	0.216177698297646
1837	TNC	yellow	0.216963495225504
1838	EVL	yellow	0.221075228610853
1839	GABARAP	yellow	0.222235282064878
1840	FLNA	yellow	0.223330483039199
1841	SH3GLB1	yellow	0.223421593835239
1842	PLOD2	yellow	0.228957023315698
1843	MYOF	yellow	0.229389676835674
1844	ENO1	yellow	0.230044365599957
1845	ACTR2	yellow	0.231111342787536
1846	MAP4K4	yellow	0.23159114357346
1847	NME2	yellow	0.233553723101544
1848	ACTR3	yellow	0.240346601252087
1849	NORAD	yellow	0.243843777855003
1850	ARHGAP1	yellow	0.246698696663081
1851	PXDN	yellow	0.250690575716491
1852	PFN1	yellow	0.256489351430274
1853	COL5A3	yellow	0.257293711976037
1854	ACTN1	yellow	0.259625533832225
1855	FOXP1	yellow	0.263282849481971
1856	AP2M1	yellow	0.266032685971049
1857	RAB31	yellow	0.266689493438538
1858	NT5DC2	yellow	0.266782091161384
1859	SPATS2L	yellow	0.273491597213149
1860	LOXL2	yellow	0.278888481407386
1861	MIF	yellow	0.2794514323008
1862	PDLIM7	yellow	0.290141766274834
1863	ENAH	yellow	0.292109984326867
1864	ITGB1	yellow	0.321456106103977
1865	PALLD	yellow	0.328433649162333
1866	OLFML2B	yellow	0.368220003325837
1867	TPM4	yellow	0.381283239477454
1868	HMGB2	black	0.0936130776519667
1869	SELENBP1	black	0.140224620943039
1870	PQBP1	black	0.16202256664279
1871	CNBP	black	0.172845012274946
1872	HIST1H4C	black	0.176970219601576
1873	IMPDH2	black	0.186386081668436
1874	CD40	black	0.186922880057851
1875	SYF2	black	0.19629311771422
1876	POLR1D	black	0.197475383413952
1877	RSL24D1	black	0.198171962229418
1878	SMDT1	black	0.200106391285376
1879	EIF3M	black	0.202524157092146
1880	HLA-F	black	0.208978450385634
1881	TKT	black	0.216184523855096
1882	IGBP1	black	0.221173788718953
1883	PSME1	black	0.231100688983933
1884	TRIR	black	0.234962240148712
1885	SNRPB	black	0.236293191376529
1886	CAMLG	black	0.239595129763927
1887	H3F3A	black	0.243143175099161
1888	ANP32B	black	0.249090789718189
1889	FBL	black	0.251124052538503
1890	TOMM20	black	0.251298373755442
1891	PHB2	black	0.253294642905524
1892	NDRG2	black	0.268242899834877
1893	EIF4B	black	0.268416672289423
1894	RPS26	black	0.269938623791774
1895	RSL1D1	black	0.275107960455945
1896	COX4I1	black	0.284335254107763
1897	EIF3D	black	0.286340518887939
1898	COMMD6	black	0.286930354573728
1899	RPL36AL	black	0.308316125506387
1900	EEF2	black	0.315678887353421
1901	EPB41L4A-AS1	black	0.325213724637677
1902	SNHG7	black	0.326528225046496
1903	EIF3G	black	0.327377893395962
1904	YBX1	black	0.334108213209249
1905	SLC25A3	black	0.33655208030193
1906	EIF3L	black	0.337001506497989
1907	UQCRB	black	0.337006553723374
1908	EIF3H	black	0.342441784058694
1909	RPS4Y1	black	0.360903544124417
1910	UBXN1	black	0.361995137372027
1911	EIF3K	black	0.365148361458232
1912	EIF3F	black	0.368383495299812
1913	RPS20	black	0.373831726356018
1914	RPL36	black	0.378969549400834
1915	RPL31	black	0.384601987438341
1916	SLC25A6	black	0.405019206020589
1917	EIF3E	black	0.417457485674325
1918	RPL39	black	0.421595775409539
1919	IGFBP7	black	0.435273619751964
1920	UBA52	black	0.438749636056866
1921	RPLP2	black	0.443364721526302
1922	RPL38	black	0.483922701574935
1923	RPLP0	black	0.484052807054452
1924	RPL28	black	0.484878504321887
1925	RPS28	black	0.491038848288072
1926	NPM1	black	0.491229942596802
1927	RPL4	black	0.49215541398341
1928	RPL27	black	0.492925050117583
1929	NOP53	black	0.50429098338957
1930	HNRNPA1	black	0.509720793416713
1931	RPL13A	black	0.514142006370235
1932	RPS11	black	0.542800096439924
1933	RPL35	black	0.542834328660551
1934	RPL23	black	0.545549940487637
1935	RPL27A	black	0.546237903255691
1936	RPL37A	black	0.546974623490601
1937	PFDN5	black	0.550963286471889
1938	RPL7	black	0.558969836758704
1939	RPL34	black	0.560475882005707
1940	EEF1D	black	0.569186675501034
1941	RPSA	black	0.58676082615757
1942	EEF1B2	black	0.588267235364944
1943	RPL37	black	0.589412039125458
1944	BTF3	black	0.592687828834927
1945	RPL22	black	0.593998459636306
1946	RPS10	black	0.594125100444967
1947	TPT1	black	0.610112094182473
1948	RPS19	black	0.622039870833127
1949	RPS25	black	0.627662915433137
1950	RPS15A	black	0.639965990679437
1951	RPL24	black	0.667289486078697
1952	RPL21	black	0.668418636769871
1953	RPS27	black	0.676161002408506
1954	NACA	black	0.677571491734689
1955	EEF1A1	black	0.681251377779323
1956	RPL14	black	0.681402979062048
1957	RPS12	black	0.685852685245577
1958	RPS7	black	0.685972224183429
1959	RPL23A	black	0.686016287103245
1960	FAU	black	0.705447587114158
1961	RPL12	black	0.707247575862125
1962	RPL6	black	0.711959247330217
1963	RPS13	black	0.7161520743458
1964	RPS24	black	0.716643760365739
1965	RPL15	black	0.726092837679042
1966	RPS15	black	0.726114665531072
1967	RPL41	black	0.727691219269325
1968	RACK1	black	0.728118678387644
1969	RPL35A	black	0.730826144639289
1970	RPL8	black	0.731476688810416
1971	RPL26	black	0.731512686004945
1972	RPLP1	black	0.731560272823886
1973	RPL9	black	0.733759301029904
1974	RPL18A	black	0.736174166976148
1975	RPS3A	black	0.738316319599421
1976	RPS16	black	0.739214929690999
1977	RPL30	black	0.743029303540668
1978	RPS23	black	0.751537049771842
1979	RPS5	black	0.754555554190989
1980	RPS6	black	0.767654952927115
1981	RPL5	black	0.768362125904287
1982	RPS2	black	0.770618708368424
1983	RPL29	black	0.772210465163884
1984	RPS9	black	0.779864896377603
1985	RPS27A	black	0.781053488899615
1986	RPL11	black	0.783024693856009
1987	RPS8	black	0.783269219458841
1988	RPS3	black	0.785368021446849
1989	RPS14	black	0.786390360328485
1990	RPS4X	black	0.792044670206296
1991	RPS18	black	0.794071711402385
1992	RPL19	black	0.796935376783463
1993	RPL10A	black	0.802870972711388
1994	RPL18	black	0.804600166480711
1995	RPL7A	black	0.80834861038596
1996	RPL32	black	0.813675750297435
1997	RPL13	black	0.825355571139183
1998	RPL10	black	0.833983204685592
[truncated: 645 more rows]
